# Supplementary material for: ﻿Two new species of Encyrtidae (Hymenoptera, Chalcidoidea) from the eastern Pamir Plateau, with four new records from China
Source: Zookeys. 2025 Feb 24;1229:61–75. doi: 10.3897/zookeys.1229.138920 (PMC11876979; doi:10.3897/zookeys.1229.138920)
Supplement: XML Treatment for Acerophagus albuscorpus [file zookeys.1229.138920-treatment1.xml]

<!DOCTYPE tp:taxon-treatment
  PUBLIC "-//TaxonX//DTD Taxonomic Treatment Publishing DTD v0 20100105//EN" "tax-treatment-NSO.dtd">
<tp:taxon-treatment xmlns:tp="http://www.plazi.org/taxpub"><tp:treatment-meta><kwd-group><label>Taxon classification</label><kwd>
                <named-content content-type="kingdom">Animalia</named-content>
              </kwd><kwd>
                <named-content content-type="order">Hymenoptera</named-content>
              </kwd><kwd>
                <named-content content-type="family">Encyrtidae</named-content>
              </kwd></kwd-group><mixed-citation publication-type="journal"><person-group><name><surname>Xi</surname><given-names>Ouyan</given-names></name><name><surname>Zhang</surname><given-names>Shuli</given-names></name><name><surname>Hu</surname><given-names>Hongying</given-names></name></person-group><article-title>﻿Two new species of <tp:taxon-name><tp:taxon-name-part taxon-name-part-type="family">Encyrtidae</tp:taxon-name-part></tp:taxon-name> (<tp:taxon-name><tp:taxon-name-part taxon-name-part-type="order">Hymenoptera</tp:taxon-name-part></tp:taxon-name>, <tp:taxon-name><tp:taxon-name-part taxon-name-part-type="superfamily">Chalcidoidea</tp:taxon-name-part></tp:taxon-name>) from the eastern Pamir Plateau, with four new records from China</article-title><source>Zookeys</source><day>24</day><month>02</month><year>2025</year><volume>1229</volume><fpage>61</fpage><lpage>75</lpage><pub-id pub-id-type="doi">10.3897/zookeys.1229.138920</pub-id></mixed-citation></tp:treatment-meta><tp:nomenclature><label>﻿</label><tp:taxon-name>
              <object-id xmlns:xlink="http://www.w3.org/1999/xlink" content-type="arpha" xlink:type="simple">BD959E75-B4D7-5B80-9FE1-55E8236933C8</object-id>
              <tp:taxon-name-part taxon-name-part-type="genus" reg="Acerophagus">Acerophagus</tp:taxon-name-part>
              <tp:taxon-name-part taxon-name-part-type="species" reg="albuscorpus">albuscorpus</tp:taxon-name-part>
              <object-id xmlns:xlink="http://www.w3.org/1999/xlink" content-type="zoobank" xlink:type="simple">https://zoobank.org/72A7F982-8F98-4013-86C7-1430704BCCD9</object-id>
            </tp:taxon-name><tp:taxon-authority>Xi &amp; Hu</tp:taxon-authority><tp:taxon-status xmlns:xlink="http://www.w3.org/1999/xlink" xlink:type="simple">sp. nov.</tp:taxon-status><xref ref-type="fig" rid="F1">Fig. 1</xref></tp:nomenclature><tp:treatment-sec sec-type="type material" id="SECID0EFMAE"><title>Type material.</title><p><bold><italic>Holotype</italic></bold> • ♀, in alcohol; China, Xinjiang, Tashkurgan Tajik Autonomous County, Kokyar Kirghiz Township, <named-content xmlns:xlink="http://www.w3.org/1999/xlink" content-type="dwc:verbatimCoordinates" xlink:type="simple"><named-content content-type="geo-json" specific-use="{&#34;type&#34;:&#34;Point&#34;,&#34;coordinates&#34;:[74.977505,38.130774]}" id="NCID0ETMAE" xlink:type="simple">38°7'50.7864"N, 74°58'39.018"E</named-content></named-content>, altitude: 3565 m, 24. VII. 2021. Coll. Hu Hongying’ s insect research team by sweeping. <bold><italic>Paratypes</italic></bold> • 1 ♀ on slides, 2 ♀♀ in alcohol, same data as the holotype (all deposited in <abbrev xmlns:xlink="http://www.w3.org/1999/xlink" xlink:title="Insect Collection of the College of Life Science and Technology, Xinjiang University" id="ABBRID0E2MAE" xlink:type="simple">ICXU</abbrev>).</p><fig id="F1" position="float" orientation="portrait"><object-id xmlns:xlink="http://www.w3.org/1999/xlink" content-type="doi" xlink:type="simple">10.3897/zookeys.1229.138920.figure1</object-id><object-id xmlns:xlink="http://www.w3.org/1999/xlink" content-type="arpha" xlink:type="simple">BD8484BB-2E25-5E37-8E12-FC039B5EAA7D</object-id><label>Figure 1.</label><caption><p><italic><tp:taxon-name><tp:taxon-name-part taxon-name-part-type="genus" reg="Acerophagus">Acerophagus</tp:taxon-name-part><tp:taxon-name-part taxon-name-part-type="species" reg="albuscorpus">albuscorpus</tp:taxon-name-part></tp:taxon-name></italic> Xi &amp; Hu, sp. nov., holotype female <bold>A</bold> dorsal habitus <bold>B</bold> fore wing <bold>C</bold> lateral habitus <bold>D</bold> mesosoma and metasoma in dorsal view <bold>E</bold> antenna <bold>F</bold> head and mesosoma in dorsal view <bold>G</bold> gaster in lateral view.</p></caption><graphic xmlns:xlink="http://www.w3.org/1999/xlink" xlink:href="zookeys-1229-061_article-138920__-g001.jpg" position="float" orientation="portrait" xlink:type="simple" id="oo_1260543.jpg"><uri content-type="original_file" xlink:type="simple">https://binary.pensoft.net/fig/1260543</uri></graphic></fig></tp:treatment-sec><tp:treatment-sec sec-type="description" id="SECID0EFOAE"><title>Description.</title><p><bold>Female</bold> (holotype). <bold><italic>Body</italic></bold>. Length 1.04 mm; creamy white with multiple gray-brown spots except head, eyes blackish brown, ocelli white with red outline, antenna white with more or less brown margins on all segments except for F1, F2 and clava; pronotum with trapezoidal, gray-brown patch; mesoscutum and axilla yellowish, slightly glossy; scutellum mostly gray-brown; fore wing hyaline; the bases of femora, tibiae and all tarsi of hind legs slightly blackish brown; gaster with grayish-brown transverse band at base of Gt1, middle, and sides of Gt2–7; ovipositor yellowish brown, except base and tip brown.</p><p><bold><italic>Head</italic>.</bold> Dorsal length about half of head width; frontovertex 0.5× head width; occipital margin sharp; ocellus with apical angle obtuse, <abbrev xmlns:xlink="http://www.w3.org/1999/xlink" xlink:title="minimum distance between posterior ocellus and anterior ocellus" id="ABBRID0EXOAE" xlink:type="simple">AOL</abbrev>: <abbrev xmlns:xlink="http://www.w3.org/1999/xlink" xlink:title="minimum distance between posterior ocellus and eye margin" id="ABBRID0E2OAE" xlink:type="simple">OOL</abbrev>: <abbrev xmlns:xlink="http://www.w3.org/1999/xlink" xlink:title="minimum distance between posterior ocellus and occipital margin" id="ABBRID0E6OAE" xlink:type="simple">OCL</abbrev> = 3:3.1:2; eye height 1.2× malar space, width slightly equal to gena length. Antennal toruli below the eye lower margin; scape slightly subcylindrical, 4× as long as wide; pedicel slightly conic, short than funicle; F1–5 broader than long, each gradually widen; clava three segments, 3.5× as long as wide and 1.5× as long as funicle. Measurements (μm): head width, 27; frontovertex, 14.5; <abbrev xmlns:xlink="http://www.w3.org/1999/xlink" xlink:title="minimum distance between posterior ocellus and anterior ocellus" id="ABBRID0EDPAE" xlink:type="simple">AOL</abbrev>, 3; <abbrev xmlns:xlink="http://www.w3.org/1999/xlink" xlink:title="minimum distance between posterior ocellus and eye margin" id="ABBRID0EHPAE" xlink:type="simple">OOL</abbrev>, 3.1; <abbrev xmlns:xlink="http://www.w3.org/1999/xlink" xlink:title="minimum distance between posterior ocellus and occipital margin" id="ABBRID0ELPAE" xlink:type="simple">OCL</abbrev>, 2; eye length, 29; malar space, 10; gena length, 8; scape length and width, 14 and 3.5; pedicel length, 6; funicle length, 9; clava length and width, 14 and 4.</p><p><bold><italic>Mesosoma</italic></bold>. Mesoscutum slightly swollen, straight posteriorly, about 0.6× as long as wide; axillae large and slightly separated in the middle; scutellum about as long as wide; fore wing strongly reduced, very short and small, about 0.8× as long as broad, not reaching base of gaster; mesotibial spur 0.7× mesotibia length. Measurements (μm): mesosoma length, 28; mesoscutum length, 18; scutellum length and width, 12 and 12; mesotibial spur length, 8; mesotibia length, 22.8; mesobasitarsus length, 8; fore wing length and width, 14.4 and 11.1.</p><p><bold><italic>Metasoma</italic>.</bold> Metasoma slightly &lt; 1.8× mesosoma length; ovipositor exserted, its full length 1.5× as long as mid tibia and 0.7× as long as metasoma. Measurements (μm): metasoma length, 49; ovipositor length, 35.</p><p><bold><italic>Variation</italic></bold> (female paratypes). Body length 0.84–1.04 mm; eye 1.2–1.3× as long as malar space; antennal clava 3.0–3.5× as long as wide.</p><p><bold>Male.</bold> Unknown.</p></tp:treatment-sec><tp:treatment-sec sec-type="etymology" id="SECID0EIQAE"><title>Etymology.</title><p>The name of the new species is derived from the Latin words <italic>albus</italic>, “white”, and <italic>corpus</italic>, “body”, and refers to the body color.</p></tp:treatment-sec><tp:treatment-sec sec-type="comments" id="SECID0ESQAE"><title>Comments.</title><p>The new species belongs to <italic><tp:taxon-name><tp:taxon-name-part taxon-name-part-type="genus" reg="Acerophagus">Acerophagus</tp:taxon-name-part></tp:taxon-name></italic> Smith, 1880. The new species is more similar to <italic><tp:taxon-name><tp:taxon-name-part taxon-name-part-type="genus" reg="Acerophagus">Acerophagus</tp:taxon-name-part><tp:taxon-name-part taxon-name-part-type="species" reg="ovaliclavus">ovaliclavus</tp:taxon-name-part></tp:taxon-name></italic> Zu &amp; Li, 2016. However, it differs from <italic><tp:taxon-name><tp:taxon-name-part taxon-name-part-type="genus" reg="Acerophagus">A.</tp:taxon-name-part><tp:taxon-name-part taxon-name-part-type="species" reg="ovaliclavus">ovaliclavus</tp:taxon-name-part></tp:taxon-name></italic> in the following: frontovertex about 0.5× head wide, scape about 4× as long as broad, clava about 3.5× as long as broad, forewing brachypterous, all gastral terga with grayish-brown transverse bands, ovipositor about 1.5× as long as mid tibia in <italic><tp:taxon-name><tp:taxon-name-part taxon-name-part-type="genus" reg="Acerophagus">A.</tp:taxon-name-part><tp:taxon-name-part taxon-name-part-type="species" reg="ovaliclavus">ovaliclavus</tp:taxon-name-part></tp:taxon-name></italic>: frontovertex 0.4× head wide, scape about 3.4× as long as broad and clava about 1.6×, forewing normal, only Gt5–7 with grayish-brown transverse bands, ovipositor 1.9× as long as mid tibia (<xref ref-type="bibr" rid="B25">Zu and Li 2017</xref>; <xref ref-type="bibr" rid="B5">Hu et al. 2019</xref>).</p></tp:treatment-sec><ref-list><ref id="B25"><mixed-citation xmlns:xlink="http://www.w3.org/1999/xlink" xlink:type="simple"><person-group><name name-style="western"><surname>Zu</surname><given-names>GH</given-names></name><name name-style="western"><surname>Li</surname><given-names>CD</given-names></name></person-group> (<year>2017</year>) <article-title>One new species and one new record species of <italic><tp:taxon-name><tp:taxon-name-part taxon-name-part-type="genus">Acerophagus</tp:taxon-name-part></tp:taxon-name></italic> (<tp:taxon-name><tp:taxon-name-part taxon-name-part-type="order">Hymenoptera</tp:taxon-name-part></tp:taxon-name>: <tp:taxon-name><tp:taxon-name-part taxon-name-part-type="family">Encyrtidae</tp:taxon-name-part></tp:taxon-name>) from China with a key to Chinese species.</article-title><source>Journal of Forestry Research</source><volume>28</volume>: <fpage>849</fpage>–<lpage>854</lpage>. <ext-link xlink:href="10.1007/s11676-016-0342-y" ext-link-type="doi" xlink:type="simple">https://doi.org/10.1007/s11676-016-0342-y</ext-link></mixed-citation></ref><ref id="B5"><mixed-citation xmlns:xlink="http://www.w3.org/1999/xlink" xlink:type="simple"><person-group><name name-style="western"><surname>Hu</surname><given-names>D</given-names></name><name name-style="western"><surname>Chen</surname><given-names>X</given-names></name><name name-style="western"><surname>Li</surname><given-names>H</given-names></name><name name-style="western"><surname>Qin</surname><given-names>Y</given-names></name><name name-style="western"><surname>Zhang</surname><given-names>Y</given-names></name></person-group> (<year>2019</year>) <article-title>A new species of <italic><tp:taxon-name><tp:taxon-name-part taxon-name-part-type="genus">Acerophagus</tp:taxon-name-part></tp:taxon-name></italic> (<tp:taxon-name><tp:taxon-name-part taxon-name-part-type="order">Hymenoptera</tp:taxon-name-part></tp:taxon-name>: <tp:taxon-name><tp:taxon-name-part taxon-name-part-type="family">Encyrtidae</tp:taxon-name-part></tp:taxon-name>) from China.</article-title><source>Entomotaxonomia</source><volume>41</volume>(<issue>3</issue>): <fpage>214</fpage>–<lpage>219</lpage>.</mixed-citation></ref></ref-list></tp:taxon-treatment>
