# Supplementary material for: ﻿Two new species of Encyrtidae (Hymenoptera, Chalcidoidea) from the eastern Pamir Plateau, with four new records from China
Source: Zookeys. 2025 Feb 24;1229:61–75. doi: 10.3897/zookeys.1229.138920 (PMC11876979; doi:10.3897/zookeys.1229.138920)
Supplement: XML Treatment for Pseudectroma stemmatosteres [file zookeys.1229.138920-treatment2.xml]

<!DOCTYPE tp:taxon-treatment
  PUBLIC "-//TaxonX//DTD Taxonomic Treatment Publishing DTD v0 20100105//EN" "tax-treatment-NSO.dtd">
<tp:taxon-treatment xmlns:tp="http://www.plazi.org/taxpub"><tp:treatment-meta><kwd-group><label>Taxon classification</label><kwd>
                <named-content content-type="kingdom">Animalia</named-content>
              </kwd><kwd>
                <named-content content-type="order">Hymenoptera</named-content>
              </kwd><kwd>
                <named-content content-type="family">Encyrtidae</named-content>
              </kwd></kwd-group><mixed-citation publication-type="journal"><person-group><name><surname>Xi</surname><given-names>Ouyan</given-names></name><name><surname>Zhang</surname><given-names>Shuli</given-names></name><name><surname>Hu</surname><given-names>Hongying</given-names></name></person-group><article-title>﻿Two new species of <tp:taxon-name><tp:taxon-name-part taxon-name-part-type="family">Encyrtidae</tp:taxon-name-part></tp:taxon-name> (<tp:taxon-name><tp:taxon-name-part taxon-name-part-type="order">Hymenoptera</tp:taxon-name-part></tp:taxon-name>, <tp:taxon-name><tp:taxon-name-part taxon-name-part-type="superfamily">Chalcidoidea</tp:taxon-name-part></tp:taxon-name>) from the eastern Pamir Plateau, with four new records from China</article-title><source>Zookeys</source><day>24</day><month>02</month><year>2025</year><volume>1229</volume><fpage>61</fpage><lpage>75</lpage><pub-id pub-id-type="doi">10.3897/zookeys.1229.138920</pub-id></mixed-citation></tp:treatment-meta><tp:nomenclature><label>﻿</label><tp:taxon-name>
              <object-id xmlns:xlink="http://www.w3.org/1999/xlink" content-type="arpha" xlink:type="simple">4FBDAE9B-205C-5E9D-8F29-81482C564A6F</object-id>
              <tp:taxon-name-part taxon-name-part-type="genus" reg="Pseudectroma">Pseudectroma</tp:taxon-name-part>
              <tp:taxon-name-part taxon-name-part-type="species" reg="stemmatosteres">stemmatosteres</tp:taxon-name-part>
              <object-id xmlns:xlink="http://www.w3.org/1999/xlink" content-type="zoobank" xlink:type="simple">https://zoobank.org/DB28E898-A5BE-4E91-A34A-27B135AF6CE3</object-id>
            </tp:taxon-name><tp:taxon-authority>Zhang &amp; Hu</tp:taxon-authority><tp:taxon-status xmlns:xlink="http://www.w3.org/1999/xlink" xlink:type="simple">sp. nov.</tp:taxon-status><xref ref-type="fig" rid="F2">Figs 2</xref><xref ref-type="fig" rid="F3">, 3</xref></tp:nomenclature><tp:treatment-sec sec-type="type material" id="SECID0E1TAE"><title>Type material.</title><p><bold><italic>Holotype</italic></bold> • ♀ card mounted, China, Xinjiang, Tashkurgan Tajik Autonomous County, Kokyar Kirghiz Township. <named-content xmlns:xlink="http://www.w3.org/1999/xlink" content-type="dwc:verbatimCoordinates" xlink:type="simple"><named-content content-type="geo-json" specific-use="{&#34;type&#34;:&#34;Point&#34;,&#34;coordinates&#34;:[75.256518,37.734005]}" id="NCID0EIUAE" xlink:type="simple">37°44'2.418"N, 75°15'23.4648"E</named-content></named-content>, altitude: 3086 m, 22. VII. 2022. Coll. Hu Hongying’s insect research team by yellow pan trapping. <bold><italic>Paratypes</italic></bold> • 4 ♀♀, 5 ♂♂, same data as the holotype (all deposited in <abbrev xmlns:xlink="http://www.w3.org/1999/xlink" xlink:title="Insect Collection of the College of Life Science and Technology, Xinjiang University" id="ABBRID0EQUAE" xlink:type="simple">ICXU</abbrev>).</p><fig id="F2" position="float" orientation="portrait"><object-id xmlns:xlink="http://www.w3.org/1999/xlink" content-type="doi" xlink:type="simple">10.3897/zookeys.1229.138920.figure2</object-id><object-id xmlns:xlink="http://www.w3.org/1999/xlink" content-type="arpha" xlink:type="simple">347BB805-B6BA-53C0-9CEC-CA9735238204</object-id><label>Figure 2.</label><caption><p><italic><tp:taxon-name><tp:taxon-name-part taxon-name-part-type="genus" reg="Pseudectroma">Pseudectroma</tp:taxon-name-part><tp:taxon-name-part taxon-name-part-type="species" reg="stemmatosteres">stemmatosteres</tp:taxon-name-part></tp:taxon-name></italic> Zhang &amp; Hu, sp. nov., holotype female <bold>A</bold> lateral habitus <bold>B</bold> antenna <bold>C</bold> head in ventral view and antennae <bold>D</bold> mesosoma and metasoma in dorsal view <bold>E</bold> head in frontal view and antennae <bold>F</bold> habitus in ventral view <bold>G</bold> hind leg.</p></caption><graphic xmlns:xlink="http://www.w3.org/1999/xlink" xlink:href="zookeys-1229-061_article-138920__-g002.jpg" position="float" orientation="portrait" xlink:type="simple" id="oo_1260544.jpg"><uri content-type="original_file" xlink:type="simple">https://binary.pensoft.net/fig/1260544</uri></graphic></fig></tp:treatment-sec><tp:treatment-sec sec-type="description" id="SECID0E1VAE"><title>Description.</title><p><bold>Female</bold> (holotype). <bold><italic>Body</italic>.</bold> Length 0.76 mm; yellow, except head orange, eye greyish black, antenna yellowish; mesosoma alutaceous, legs yellow with telotarsus brown; gaster yellowish except ovipositor terminal yellow brown.</p><fig id="F3" position="float" orientation="portrait"><object-id xmlns:xlink="http://www.w3.org/1999/xlink" content-type="doi" xlink:type="simple">10.3897/zookeys.1229.138920.figure3</object-id><object-id xmlns:xlink="http://www.w3.org/1999/xlink" content-type="arpha" xlink:type="simple">6B96892B-E7BE-5AE3-A607-01FBCFABAD40</object-id><label>Figure 3.</label><caption><p><italic><tp:taxon-name><tp:taxon-name-part taxon-name-part-type="genus" reg="Pseudectroma">Pseudectroma</tp:taxon-name-part><tp:taxon-name-part taxon-name-part-type="species" reg="stemmatosteres">stemmatosteres</tp:taxon-name-part></tp:taxon-name></italic> Zhang &amp; Hu, sp. nov., paratype male <bold>A</bold> habitus in dorsal view <bold>B</bold> antenna <bold>C</bold> head in frontal view <bold>D</bold> mesosoma and gaster in dorsal view.</p></caption><graphic xmlns:xlink="http://www.w3.org/1999/xlink" xlink:href="zookeys-1229-061_article-138920__-g003.jpg" position="float" orientation="portrait" xlink:type="simple" id="oo_1260545.jpg"><uri content-type="original_file" xlink:type="simple">https://binary.pensoft.net/fig/1260545</uri></graphic></fig><p><bold><italic>Head</italic>.</bold> In frontal view, about 1.1× as wide as high and with extremely shallow scaly reticulations; frontovertex about 0.8× head width; in dorsal view, occipital margin bluntly rounded, with posterior margin concave forward; ocelli absent; eyes small, 0.6× head high; toruli below lower margin of eyes and about 0.8× as long as wide. Antenna with scape 3.7× as long as wide and about 0.9× frontovertex width; pedicel about equal to F1–4 combined; all funicle segments transverse, gradually increasing from F1–5; clava 2-segmented, slightly longer than scape and 2.8× as long as wide; mandible tridentate. Measurements (μm): head dorsal width and height, 25 and 22; frontovertex, 13; eye length, 13; antennal scape length and width, 11 and 3; pedicel length and width, 5 and 2.2; funicle length, 8; clava length and width, 11 and 4.</p><p><bold><italic>Mesosoma</italic>.</bold> Pronotum slightly longer than mesoscutum; mesoscutum transverse, 0.37× as long as wide; axilla not separated; scutellum 0.58× as length as width; wings absent; mesotibial spur 0.8× of mesobasitarsus length and 0.3× of mesotibial length. Measurements (μm): pronotum length, 9; mesosoma length, 26; mesoscutum length and width, 7 and 19; scutellum length and width, 7 and 12; mesotibial spur length, 5; mesotibia length, 20; mesobasitarsus length, 6.</p><p><bold><italic>Metasoma</italic></bold> about 1.9× as long as mesosoma; hypopygium extending almost to apex of gaster; ovipositor exsertedabout 0.6× as long as gaster or 1.5× as long as mesotibia. Gt5 with three long setae on each side. Measurements (μm): metasoma length, 50; ovipositor length, 30.</p><p><bold><italic>Variation</italic></bold> (female paratypes). Body length, 0.75–0.87 mm; head in frontal view almost 0.9× as broad as high; frontovertex about 0.5× head wide; eye length 0.5–0.6× as long as head height; metasoma 0.3–0.4× as long as wide.</p><p><bold>Male.</bold> Body length 0.64–0.84 mm (Fig. <xref ref-type="fig" rid="F3">3</xref>). Generally similar to female except for antenna clava longer than female, male clava 3.4× as long as wide. Metasoma nearly round, about 1.1× as long as wide. Other characteristics similar to those in females.</p></tp:treatment-sec><tp:treatment-sec sec-type="host" id="SECID0EKYAE"><title>Host.</title><p>Unknown.</p></tp:treatment-sec><tp:treatment-sec sec-type="etymology" id="SECID0EPYAE"><title>Etymology.</title><p>The new species name is derived from stemma refers to ocelli.</p></tp:treatment-sec><tp:treatment-sec sec-type="comments" id="SECID0EUYAE"><title>Comments.</title><p>In <italic><tp:taxon-name><tp:taxon-name-part taxon-name-part-type="genus" reg="Pseudectroma">Pseudectroma</tp:taxon-name-part></tp:taxon-name></italic> Girault, 1915, 13 species were previously known, but this new species differs from all of these. This new species is most similar to <italic><tp:taxon-name><tp:taxon-name-part taxon-name-part-type="genus" reg="Pseudectroma">P.</tp:taxon-name-part><tp:taxon-name-part taxon-name-part-type="species" reg="caribe">caribe</tp:taxon-name-part></tp:taxon-name></italic> Noyes, 2010, from which it differs in having the frontovertex about 0.5× the head wide, the occipital margin bluntly rounded, and the ovipositor 1.5× as long as the mesotibia; in <italic><tp:taxon-name><tp:taxon-name-part taxon-name-part-type="genus" reg="Pseudectroma">P.</tp:taxon-name-part><tp:taxon-name-part taxon-name-part-type="species" reg="caribe">caribe</tp:taxon-name-part></tp:taxon-name></italic>, the frontovertex is about 0.4× the head wide, the occipital margin is acute, and the ovipositor is about 2.0× as long as the mesotibia (<xref ref-type="bibr" rid="B15">Noyes 2010</xref>).</p></tp:treatment-sec><ref-list><ref id="B15"><mixed-citation xmlns:xlink="http://www.w3.org/1999/xlink" xlink:type="simple"><person-group><name name-style="western"><surname>Noyes</surname><given-names>JS</given-names></name></person-group> (<year>2010</year>) <article-title><tp:taxon-name><tp:taxon-name-part taxon-name-part-type="family">Encyrtidae</tp:taxon-name-part></tp:taxon-name> of <italic>Costa Rica</italic> (<tp:taxon-name><tp:taxon-name-part taxon-name-part-type="order">Hymenoptera</tp:taxon-name-part></tp:taxon-name>: <tp:taxon-name><tp:taxon-name-part taxon-name-part-type="superfamily">Chalcidoidea</tp:taxon-name-part></tp:taxon-name>), 1. The subfamily <tp:taxon-name><tp:taxon-name-part taxon-name-part-type="subfamily">Tetracneminae</tp:taxon-name-part></tp:taxon-name>, parasitoids of mealybugs (<tp:taxon-name><tp:taxon-name-part taxon-name-part-type="suborder">Homoptera</tp:taxon-name-part></tp:taxon-name>: <tp:taxon-name><tp:taxon-name-part taxon-name-part-type="family">Pseudococcidae</tp:taxon-name-part></tp:taxon-name>).</article-title><source>Memoirs of the American Entomological Institute</source><volume>62</volume>: <fpage>1</fpage>–<lpage>355</lpage>.</mixed-citation></ref></ref-list></tp:taxon-treatment>
