# Supplementary material for: ﻿Two new species of Encyrtidae (Hymenoptera, Chalcidoidea) from the eastern Pamir Plateau, with four new records from China
Source: Zookeys. 2025 Feb 24;1229:61–75. doi: 10.3897/zookeys.1229.138920 (PMC11876979; doi:10.3897/zookeys.1229.138920)
Supplement: XML Treatment for Ericydnus novosibiricus [file zookeys.1229.138920-treatment3.xml]

<!DOCTYPE tp:taxon-treatment
  PUBLIC "-//TaxonX//DTD Taxonomic Treatment Publishing DTD v0 20100105//EN" "tax-treatment-NSO.dtd">
<tp:taxon-treatment xmlns:tp="http://www.plazi.org/taxpub"><tp:treatment-meta><kwd-group><label>Taxon classification</label><kwd>
                <named-content content-type="kingdom">Animalia</named-content>
              </kwd><kwd>
                <named-content content-type="order">Hymenoptera</named-content>
              </kwd><kwd>
                <named-content content-type="family">Encyrtidae</named-content>
              </kwd></kwd-group><mixed-citation publication-type="journal"><person-group><name><surname>Xi</surname><given-names>Ouyan</given-names></name><name><surname>Zhang</surname><given-names>Shuli</given-names></name><name><surname>Hu</surname><given-names>Hongying</given-names></name></person-group><article-title>﻿Two new species of <tp:taxon-name><tp:taxon-name-part taxon-name-part-type="family">Encyrtidae</tp:taxon-name-part></tp:taxon-name> (<tp:taxon-name><tp:taxon-name-part taxon-name-part-type="order">Hymenoptera</tp:taxon-name-part></tp:taxon-name>, <tp:taxon-name><tp:taxon-name-part taxon-name-part-type="superfamily">Chalcidoidea</tp:taxon-name-part></tp:taxon-name>) from the eastern Pamir Plateau, with four new records from China</article-title><source>Zookeys</source><day>24</day><month>02</month><year>2025</year><volume>1229</volume><fpage>61</fpage><lpage>75</lpage><pub-id pub-id-type="doi">10.3897/zookeys.1229.138920</pub-id></mixed-citation></tp:treatment-meta><tp:nomenclature><label>﻿</label><tp:taxon-name>
              <object-id xmlns:xlink="http://www.w3.org/1999/xlink" content-type="arpha" xlink:type="simple">376399CA-7F95-5CB7-AF2F-7E2FCCCA307D</object-id>
              <tp:taxon-name-part taxon-name-part-type="genus" reg="Ericydnus">Ericydnus</tp:taxon-name-part>
              <tp:taxon-name-part taxon-name-part-type="species" reg="novosibiricus">novosibiricus</tp:taxon-name-part>
            </tp:taxon-name><tp:taxon-authority>Sugonjaev &amp; Gavrilyuk, 2012</tp:taxon-authority><xref ref-type="fig" rid="F4">Fig. 4</xref><tp:nomenclature-citation-list><tp:nomenclature-citation><tp:taxon-name>
                  <tp:taxon-name-part taxon-name-part-type="genus" reg="Ericydnus">Ericydnus</tp:taxon-name-part>
                  <tp:taxon-name-part taxon-name-part-type="species" reg="novosibiricus">novosibiricus</tp:taxon-name-part>
                </tp:taxon-name><comment>Sugonjaev &amp; Gavrilyuk, 2012: 160–163.</comment></tp:nomenclature-citation></tp:nomenclature-citation-list></tp:nomenclature><tp:treatment-sec sec-type="material" id="SECID0EV2AE"><title>Material examined.</title><p>China, Xinjiang • 5 ♀♀, Tashkurgan Tajik Autonomous County, Wahanzoulang, <named-content xmlns:xlink="http://www.w3.org/1999/xlink" content-type="dwc:verbatimCoordinates" xlink:type="simple"><named-content content-type="geo-json" specific-use="{&#34;type&#34;:&#34;Point&#34;,&#34;coordinates&#34;:[75.118247,37.132664]}" id="NCID0E52AE" xlink:type="simple">37°7'57.59"N, 75°7'5.6892"E</named-content></named-content>, altitude: 3826 m, 23.VII.2021. China, Xinjiang • 3 ♂♂, Dabudaer township, <named-content xmlns:xlink="http://www.w3.org/1999/xlink" content-type="dwc:verbatimCoordinates" xlink:type="simple"><named-content content-type="geo-json" specific-use="{&#34;type&#34;:&#34;Point&#34;,&#34;coordinates&#34;:[74.977505,38.130774]}" id="NCID0EG3AE" xlink:type="simple">38°7'50.7864"N, 74°58'39.018"E</named-content></named-content>, altitude: 3566 m, 24.VII.2021. Coll. Hong-Ying Hu group, by sweeping (all deposited in <abbrev xmlns:xlink="http://www.w3.org/1999/xlink" xlink:title="Insect Collection of the College of Life Science and Technology, Xinjiang University" id="ABBRID0EL3AE" xlink:type="simple">ICXU</abbrev>).</p><fig id="F4" position="float" orientation="portrait"><object-id xmlns:xlink="http://www.w3.org/1999/xlink" content-type="doi" xlink:type="simple">10.3897/zookeys.1229.138920.figure4</object-id><object-id xmlns:xlink="http://www.w3.org/1999/xlink" content-type="arpha" xlink:type="simple">5599BF2F-B051-5798-B0D4-3C466A4B7FB4</object-id><label>Figure 4.</label><caption><p><italic><tp:taxon-name><tp:taxon-name-part taxon-name-part-type="genus" reg="Ericydnus">Ericydnus</tp:taxon-name-part><tp:taxon-name-part taxon-name-part-type="species" reg="novosibiricus">novosibiricus</tp:taxon-name-part></tp:taxon-name></italic> Sugonjaev &amp; Gavrilyuk, female <bold>A</bold> head in frontal view and antennae <bold>B</bold> fore wing <bold>C</bold> mesosoma in dorsal view <bold>D</bold> middle leg <bold>E</bold> gaster in dorsal view <bold>F</bold> dorsal habitus <bold>G</bold> mesosoma and metasoma in lateral view <bold>H</bold> lateral habitus.</p></caption><graphic xmlns:xlink="http://www.w3.org/1999/xlink" xlink:href="zookeys-1229-061_article-138920__-g004.jpg" position="float" orientation="portrait" xlink:type="simple" id="oo_1260546.jpg"><uri content-type="original_file" xlink:type="simple">https://binary.pensoft.net/fig/1260546</uri></graphic></fig></tp:treatment-sec><tp:treatment-sec sec-type="diagnosis" id="SECID0EX4AE"><title>Diagnosis.</title><p><bold>Female.</bold> Body length about 1.7 mm; body black with blue-green metallic sheen. Eye deep reddish brown; gena with purple metallic luster; antenna and tegula black. Head 1.1× as wide as high; frontovertex about 0.4× head wide, with dense punctuations. Antenna with scape 6.5× as long as wide; pedicel 1.8× as long as wide, slightly shorter than F1; F1–6 slightly longer than wide; clava 3.2× as long as wide. Mesosoma with many rows of white setae; mesoscutum with scaly reticulation, 0.5× as long as wide. Fore wing short, 3.2× as long as wide, only reaching the basal 1/3 of gaster, metasoma longer than mesosoma; hypopygium extending to apex of gaster.</p><p><bold>Male.</bold> Unknown.</p></tp:treatment-sec><tp:treatment-sec sec-type="host" id="SECID0ED5AE"><title>Host.</title><p>Unknown.</p></tp:treatment-sec><tp:treatment-sec sec-type="distribution" id="SECID0EI5AE"><title>Distribution.</title><p>China (Xinjiang); Russia (Novosibirsk).</p></tp:treatment-sec><tp:treatment-sec sec-type="comments" id="SECID0EN5AE"><title>Comments.</title><p>This newly collected specimens match the original description of <italic><tp:taxon-name><tp:taxon-name-part taxon-name-part-type="genus" reg="Ericydnus">E.</tp:taxon-name-part><tp:taxon-name-part taxon-name-part-type="species" reg="novosibiricus">novosibiricus</tp:taxon-name-part></tp:taxon-name></italic> (<xref ref-type="bibr" rid="B17">Sugonyaev and Gavrilyuk 2012</xref>). However, there are some differences: female body length about 1.7 mm (1.5–1.6 mm in original description); fore wing short and only reaching the basal 1/3 of gaster (considerably not reaching apex of abdomen, but approximately reaching level of pygostyli in original description). Nevertheless, we are confident our specimens are conspecific with <italic><tp:taxon-name><tp:taxon-name-part taxon-name-part-type="genus" reg="Ericydnus">E.</tp:taxon-name-part><tp:taxon-name-part taxon-name-part-type="species" reg="novosibiricus">novosibiricus</tp:taxon-name-part></tp:taxon-name></italic>.</p></tp:treatment-sec><ref-list><ref id="B17"><mixed-citation xmlns:xlink="http://www.w3.org/1999/xlink" xlink:type="simple"><person-group><name name-style="western"><surname>Sugonyaev</surname><given-names>ES</given-names></name><name name-style="western"><surname>Gavrilyuk</surname><given-names>AV</given-names></name></person-group> (<year>2012</year>) <article-title>A new species of the chalcid-wasp genus <tp:taxon-name><tp:taxon-name-part taxon-name-part-type="genus">Ericydnus</tp:taxon-name-part></tp:taxon-name> walker (<tp:taxon-name><tp:taxon-name-part taxon-name-part-type="order">Hymenoptera</tp:taxon-name-part></tp:taxon-name>, <tp:taxon-name><tp:taxon-name-part taxon-name-part-type="superfamily">Chalcidoidea</tp:taxon-name-part></tp:taxon-name>, <tp:taxon-name><tp:taxon-name-part taxon-name-part-type="family">Encyrtidae</tp:taxon-name-part></tp:taxon-name>) from West Siberia.</article-title><source>Entomological Review</source><volume>92</volume>(<issue>8</issue>): <fpage>904</fpage>–<lpage>906</lpage>. <ext-link xlink:href="10.1134/S0013873812080088" ext-link-type="doi" xlink:type="simple">https://doi.org/10.1134/S0013873812080088</ext-link></mixed-citation></ref></ref-list></tp:taxon-treatment>
