# Supplementary material for: ﻿Two new species of Encyrtidae (Hymenoptera, Chalcidoidea) from the eastern Pamir Plateau, with four new records from China
Source: Zookeys. 2025 Feb 24;1229:61–75. doi: 10.3897/zookeys.1229.138920 (PMC11876979; doi:10.3897/zookeys.1229.138920)
Supplement: XML Treatment for Copidosoma charon [file zookeys.1229.138920-treatment4.xml]

<!DOCTYPE tp:taxon-treatment
  PUBLIC "-//TaxonX//DTD Taxonomic Treatment Publishing DTD v0 20100105//EN" "tax-treatment-NSO.dtd">
<tp:taxon-treatment xmlns:tp="http://www.plazi.org/taxpub"><tp:treatment-meta><kwd-group><label>Taxon classification</label><kwd>
                <named-content content-type="kingdom">Animalia</named-content>
              </kwd><kwd>
                <named-content content-type="order">Hymenoptera</named-content>
              </kwd><kwd>
                <named-content content-type="family">Encyrtidae</named-content>
              </kwd></kwd-group><mixed-citation publication-type="journal"><person-group><name><surname>Xi</surname><given-names>Ouyan</given-names></name><name><surname>Zhang</surname><given-names>Shuli</given-names></name><name><surname>Hu</surname><given-names>Hongying</given-names></name></person-group><article-title>﻿Two new species of <tp:taxon-name><tp:taxon-name-part taxon-name-part-type="family">Encyrtidae</tp:taxon-name-part></tp:taxon-name> (<tp:taxon-name><tp:taxon-name-part taxon-name-part-type="order">Hymenoptera</tp:taxon-name-part></tp:taxon-name>, <tp:taxon-name><tp:taxon-name-part taxon-name-part-type="superfamily">Chalcidoidea</tp:taxon-name-part></tp:taxon-name>) from the eastern Pamir Plateau, with four new records from China</article-title><source>Zookeys</source><day>24</day><month>02</month><year>2025</year><volume>1229</volume><fpage>61</fpage><lpage>75</lpage><pub-id pub-id-type="doi">10.3897/zookeys.1229.138920</pub-id></mixed-citation></tp:treatment-meta><tp:nomenclature><label>﻿</label><tp:taxon-name>
              <object-id xmlns:xlink="http://www.w3.org/1999/xlink" content-type="arpha" xlink:type="simple">E8A03053-5680-553F-A428-16739F01511E</object-id>
              <tp:taxon-name-part taxon-name-part-type="genus" reg="Copidosoma">Copidosoma</tp:taxon-name-part>
              <tp:taxon-name-part taxon-name-part-type="species" reg="charon">charon</tp:taxon-name-part>
            </tp:taxon-name><tp:taxon-authority>Guerrieri &amp; Noyes, 2005</tp:taxon-authority><xref ref-type="fig" rid="F5">Fig. 5</xref><tp:nomenclature-citation-list><tp:nomenclature-citation><tp:taxon-name>
                  <tp:taxon-name-part taxon-name-part-type="genus" reg="Copidosoma">Copidosoma</tp:taxon-name-part>
                  <tp:taxon-name-part taxon-name-part-type="species" reg="charon">charon</tp:taxon-name-part>
                </tp:taxon-name><comment>Guerrieri &amp; Noyes, 2005: 146.</comment></tp:nomenclature-citation></tp:nomenclature-citation-list></tp:nomenclature><tp:treatment-sec sec-type="material" id="SECID0EEBAG"><title>Material examined.</title><p>China, Xinjiang • 2 ♀♀, Kizilsu Kirgiz Autonomous Prefecture, Wuqia County, <named-content xmlns:xlink="http://www.w3.org/1999/xlink" content-type="dwc:verbatimCoordinates" xlink:type="simple"><named-content content-type="geo-json" specific-use="{&#34;type&#34;:&#34;Point&#34;,&#34;coordinates&#34;:[75.485203,40.251734]}" id="NCID0ENBAG" xlink:type="simple">40°15'6.244"N, 75°29'6.7308"E</named-content></named-content>, altitude: 2765 m, 18.VII. 2021. Coll. Hong-Ying Hu group, by sweeping; China, Xinjiang • 4 ♀♀, Tashkurgan Tajik Autonomous County, Seritashike ranches, <named-content xmlns:xlink="http://www.w3.org/1999/xlink" content-type="dwc:verbatimCoordinates" xlink:type="simple"><named-content content-type="geo-json" specific-use="{&#34;type&#34;:&#34;Point&#34;,&#34;coordinates&#34;:[75.370542,37.417782]}" id="NCID0EVBAG" xlink:type="simple">37°25'4.0152"N, 75°22'13.9512"E</named-content></named-content>, altitude: 3394 m, 23.VII.2021. Coll. Jin-Zhe Li, by sweeping (all deposited in <abbrev xmlns:xlink="http://www.w3.org/1999/xlink" xlink:title="Insect Collection of the College of Life Science and Technology, Xinjiang University" id="ABBRID0E1BAG" xlink:type="simple">ICXU</abbrev>).</p><fig id="F5" position="float" orientation="portrait"><object-id xmlns:xlink="http://www.w3.org/1999/xlink" content-type="doi" xlink:type="simple">10.3897/zookeys.1229.138920.figure5</object-id><object-id xmlns:xlink="http://www.w3.org/1999/xlink" content-type="arpha" xlink:type="simple">26803570-76B5-5D57-B0CF-2136F94A4073</object-id><label>Figure 5.</label><caption><p><italic><tp:taxon-name><tp:taxon-name-part taxon-name-part-type="genus" reg="Copidosoma">Copidosoma</tp:taxon-name-part><tp:taxon-name-part taxon-name-part-type="species" reg="charon">charon</tp:taxon-name-part></tp:taxon-name></italic> Guerrieri &amp; Noyes, 2005 female <bold>A</bold> antenna <bold>B</bold> head in frontal view <bold>C</bold> forewing <bold>D</bold> dorsal habitus <bold>E</bold> lateral habitus.</p></caption><graphic xmlns:xlink="http://www.w3.org/1999/xlink" xlink:href="zookeys-1229-061_article-138920__-g005.jpg" position="float" orientation="portrait" xlink:type="simple" id="oo_1260547.jpg"><uri content-type="original_file" xlink:type="simple">https://binary.pensoft.net/fig/1260547</uri></graphic></fig></tp:treatment-sec><tp:treatment-sec sec-type="diagnosis" id="SECID0EADAG"><title>Diagnosis.</title><p><bold>Female.</bold> Body length about 1.8 mm; body with blue-green metallic sheen; antennal scape with black metallic sheen, pedicel and flagellum brown. Frontovertex about 0.5× head width; malar space almost 0.7× as long as eye, slightly shorter than eye width. Antenna scape elongated, about 9.8–10.2× as long as wide, funicle 6-segmented, clava 3-segmented, about 5.5–6.1× as long as wide. Mesoscutum with regular, elongated sculpture; fore wing slender, 2.3× as long as wide; mesotibial spur 0.9× of mesobasitarsus length and about 0.25× of mesotibia length. Metasoma and mesosoma almost equal in length; hypopygium extending to apex of gaster; ovipositor about 0.2× as long as gaster.</p><p><bold>Male.</bold> Unknown.</p></tp:treatment-sec><tp:treatment-sec sec-type="host" id="SECID0EMDAG"><title>Host.</title><p>Unknown.</p></tp:treatment-sec><tp:treatment-sec sec-type="distribution" id="SECID0ERDAG"><title>Distribution.</title><p>China (Xinjiang); Austria, Bosnia and Herzegovina, Czech Republic, UK (England), Finland, France, Spain, Sweden.</p></tp:treatment-sec><tp:treatment-sec sec-type="comments" id="SECID0EWDAG"><title>Comments.</title><p>Our specimens conform to original description of <italic><tp:taxon-name><tp:taxon-name-part taxon-name-part-type="genus" reg="Copidosoma">C.</tp:taxon-name-part><tp:taxon-name-part taxon-name-part-type="species" reg="charon">charon</tp:taxon-name-part></tp:taxon-name></italic> except for some minor differences: antenna scape more elongate, about 9.8× as long as wide, (7.5× as long as wide in the original description); fore wing 2.3× as long as wide (about 2.5 as long as broad in original description). We are convinced that our specimens are conspecific with <italic><tp:taxon-name><tp:taxon-name-part taxon-name-part-type="genus" reg="Copidosoma">C.</tp:taxon-name-part><tp:taxon-name-part taxon-name-part-type="species" reg="charon">charon</tp:taxon-name-part></tp:taxon-name></italic> (<xref ref-type="bibr" rid="B3">Guerrieri and Noyes 2005</xref>).</p></tp:treatment-sec><ref-list><ref id="B3"><mixed-citation xmlns:xlink="http://www.w3.org/1999/xlink" xlink:type="simple"><person-group><name name-style="western"><surname>Guerrieri</surname><given-names>E</given-names></name><name name-style="western"><surname>Noyes</surname><given-names>J</given-names></name></person-group> (<year>2005</year>) <article-title>Revision of the European species of <italic><tp:taxon-name><tp:taxon-name-part taxon-name-part-type="genus">Copidosoma</tp:taxon-name-part></tp:taxon-name></italic> Ratzeburg (<tp:taxon-name><tp:taxon-name-part taxon-name-part-type="order">Hymenoptera</tp:taxon-name-part></tp:taxon-name>: <tp:taxon-name><tp:taxon-name-part taxon-name-part-type="family">Encyrtidae</tp:taxon-name-part></tp:taxon-name>), parasitoids of caterpillars (<tp:taxon-name><tp:taxon-name-part taxon-name-part-type="order">Lepidoptera</tp:taxon-name-part></tp:taxon-name>).</article-title><source>Systematic Entomology</source><volume>30</volume>(<issue>1</issue>): <fpage>97</fpage>–<lpage>174</lpage>. <ext-link xlink:href="10.1111/j.1365-3113.2005.00271.x" ext-link-type="doi" xlink:type="simple">https://doi.org/10.1111/j.1365-3113.2005.00271.x</ext-link></mixed-citation></ref></ref-list></tp:taxon-treatment>
