# Supplementary material for: ﻿Two new species of Encyrtidae (Hymenoptera, Chalcidoidea) from the eastern Pamir Plateau, with four new records from China
Source: Zookeys. 2025 Feb 24;1229:61–75. doi: 10.3897/zookeys.1229.138920 (PMC11876979; doi:10.3897/zookeys.1229.138920)
Supplement: XML Treatment for Trichomasthus marsus [file zookeys.1229.138920-treatment5.xml]

<!DOCTYPE tp:taxon-treatment
  PUBLIC "-//TaxonX//DTD Taxonomic Treatment Publishing DTD v0 20100105//EN" "tax-treatment-NSO.dtd">
<tp:taxon-treatment xmlns:tp="http://www.plazi.org/taxpub"><tp:treatment-meta><kwd-group><label>Taxon classification</label><kwd>
                <named-content content-type="kingdom">Animalia</named-content>
              </kwd><kwd>
                <named-content content-type="order">Hymenoptera</named-content>
              </kwd><kwd>
                <named-content content-type="family">Encyrtidae</named-content>
              </kwd></kwd-group><mixed-citation publication-type="journal"><person-group><name><surname>Xi</surname><given-names>Ouyan</given-names></name><name><surname>Zhang</surname><given-names>Shuli</given-names></name><name><surname>Hu</surname><given-names>Hongying</given-names></name></person-group><article-title>﻿Two new species of <tp:taxon-name><tp:taxon-name-part taxon-name-part-type="family">Encyrtidae</tp:taxon-name-part></tp:taxon-name> (<tp:taxon-name><tp:taxon-name-part taxon-name-part-type="order">Hymenoptera</tp:taxon-name-part></tp:taxon-name>, <tp:taxon-name><tp:taxon-name-part taxon-name-part-type="superfamily">Chalcidoidea</tp:taxon-name-part></tp:taxon-name>) from the eastern Pamir Plateau, with four new records from China</article-title><source>Zookeys</source><day>24</day><month>02</month><year>2025</year><volume>1229</volume><fpage>61</fpage><lpage>75</lpage><pub-id pub-id-type="doi">10.3897/zookeys.1229.138920</pub-id></mixed-citation></tp:treatment-meta><tp:nomenclature><label>﻿</label><tp:taxon-name>
              <object-id xmlns:xlink="http://www.w3.org/1999/xlink" content-type="arpha" xlink:type="simple">0EAC3D66-018D-55A7-94E6-F7A2CD19C485</object-id>
              <tp:taxon-name-part taxon-name-part-type="genus" reg="Trichomasthus">Trichomasthus</tp:taxon-name-part>
              <tp:taxon-name-part taxon-name-part-type="species" reg="marsus">marsus</tp:taxon-name-part>
            </tp:taxon-name><tp:taxon-authority>(Walker, 1837)</tp:taxon-authority><xref ref-type="fig" rid="F6">Fig. 6</xref><tp:nomenclature-citation-list><tp:nomenclature-citation><tp:taxon-name>
                  <tp:taxon-name-part taxon-name-part-type="genus" reg="Encyrtus">Encyrtus</tp:taxon-name-part>
                  <tp:taxon-name-part taxon-name-part-type="species" reg="marsus">marsus</tp:taxon-name-part>
                </tp:taxon-name><comment>Walker, 1837: 444.</comment></tp:nomenclature-citation><tp:nomenclature-citation><tp:taxon-name>
                  <tp:taxon-name-part taxon-name-part-type="genus" reg="Trichomasthus">Trichomasthus</tp:taxon-name-part>
                  <tp:taxon-name-part taxon-name-part-type="species" reg="marsus">marsus</tp:taxon-name-part>
                </tp:taxon-name><comment>: Graham 1959: 147–175.</comment></tp:nomenclature-citation></tp:nomenclature-citation-list></tp:nomenclature><tp:treatment-sec sec-type="material" id="SECID0EYGAG"><title>Material examined.</title><p>China, Xinjiang • 8 ♀♀, Kizilsu Kirgiz Autonomous Prefecture, Aketao County, <named-content xmlns:xlink="http://www.w3.org/1999/xlink" content-type="dwc:verbatimCoordinates" xlink:type="simple"><named-content content-type="geo-json" specific-use="{&#34;type&#34;:&#34;Point&#34;,&#34;coordinates&#34;:[74.998342,38.374410]}" id="NCID0EBHAG" xlink:type="simple">38°22'27.876"N, 74°59'54.0312"E</named-content></named-content>, altitude: 3664 m, 19. VII. 2021. Coll. Hong-Ying Hu group, by sweeping (all deposited in <abbrev xmlns:xlink="http://www.w3.org/1999/xlink" xlink:title="Insect Collection of the College of Life Science and Technology, Xinjiang University" id="ABBRID0EGHAG" xlink:type="simple">ICXU</abbrev>).</p><fig id="F6" position="float" orientation="portrait"><object-id xmlns:xlink="http://www.w3.org/1999/xlink" content-type="doi" xlink:type="simple">10.3897/zookeys.1229.138920.figure6</object-id><object-id xmlns:xlink="http://www.w3.org/1999/xlink" content-type="arpha" xlink:type="simple">5F29081E-978F-5162-A7BA-4B23575992E9</object-id><label>Figure 6.</label><caption><p><italic><tp:taxon-name><tp:taxon-name-part taxon-name-part-type="genus" reg="Trichomasthus">Trichomasthus</tp:taxon-name-part><tp:taxon-name-part taxon-name-part-type="species" reg="marsus">marsus</tp:taxon-name-part></tp:taxon-name></italic>, female <bold>A</bold> head in dorsal view <bold>B</bold> head in ventral view <bold>C</bold> mesosoma in dorsal view <bold>D</bold> fore wing <bold>E</bold> hypopygium <bold>F</bold> dorsal habitus <bold>G</bold> dorsolateral habitus <bold>H</bold> gaster in lateral view.</p></caption><graphic xmlns:xlink="http://www.w3.org/1999/xlink" xlink:href="zookeys-1229-061_article-138920__-g006.jpg" position="float" orientation="portrait" xlink:type="simple" id="oo_1260548.jpg"><uri content-type="original_file" xlink:type="simple">https://binary.pensoft.net/fig/1260548</uri></graphic></fig></tp:treatment-sec><tp:treatment-sec sec-type="diagnosis" id="SECID0ESIAG"><title>Diagnosis.</title><p><bold>Female.</bold> Body length 1.1–1.3 mm; head dark brown with slightly metallic sheen; antenna with scape black, funicle yellowish brown, clava blackish brown. Mesonotum with blue-green strong metallic tinge; axilla and scutellum dark brown; fore and mid legs yellow and hind leg black. Frontovertex at most 1/3 head wide; scape slender, about 5× as long as wide; pedicel slightly longer than F1; pronotum and mesoscutum with reticulate sculpture. Fore wing hyaline, 1.8× as long as wide, marginal vein 3× as long as wide, marginal vein as long as postmarginal vein; stigma vein slightly elongated; stigma vein slightly longer than postmarginal vein. Gaster triangular and about equal to mesonotum length, hypopygium extending to middle of gaster.</p><p><bold>Male.</bold> Unknown.</p></tp:treatment-sec><tp:treatment-sec sec-type="host" id="SECID0E5IAG"><title>Host.</title><p>Unknown.</p></tp:treatment-sec><tp:treatment-sec sec-type="distribution" id="SECID0EDJAG"><title>Distribution.</title><p>China (Xinjiang); Germany, Norway, United Kingdom.</p></tp:treatment-sec><tp:treatment-sec sec-type="comments" id="SECID0EIJAG"><title>Comments.</title><p>Our newly recorded female specimen matches the original description of <italic><tp:taxon-name><tp:taxon-name-part taxon-name-part-type="genus" reg="Trichomasthus">T.</tp:taxon-name-part><tp:taxon-name-part taxon-name-part-type="species" reg="marsus">marsus</tp:taxon-name-part></tp:taxon-name></italic> (<xref ref-type="bibr" rid="B7">Jensen and Sharkov 1989</xref>). However, it differs in the following: funicle yellowish brown and clava blackish brown (both funicle and clava blackish brown in original description); stigma vein slightly longer than postmarginal vein (stigma vein as long as postmarginal vein in original description). The other characteristics are consistent with the original description.</p></tp:treatment-sec><ref-list><ref id="B7"><mixed-citation xmlns:xlink="http://www.w3.org/1999/xlink" xlink:type="simple"><person-group><name name-style="western"><surname>Jensen</surname><given-names>PB</given-names></name><name name-style="western"><surname>Sharkov</surname><given-names>AV</given-names></name></person-group> (<year>1989</year>) <article-title>Revision of the genus <italic><tp:taxon-name><tp:taxon-name-part taxon-name-part-type="genus">Trichomasthus</tp:taxon-name-part></tp:taxon-name></italic> (<tp:taxon-name><tp:taxon-name-part taxon-name-part-type="order">Hymenoptera</tp:taxon-name-part></tp:taxon-name>: <tp:taxon-name><tp:taxon-name-part taxon-name-part-type="family">Encyrtidae</tp:taxon-name-part></tp:taxon-name>) in Europe and Soviet Asia.</article-title><source>Insect Systematics and Evolution</source><volume>20</volume>(<issue>1</issue>): <fpage>23</fpage>–<lpage>54</lpage>. <ext-link xlink:href="10.1163/187631289X00483" ext-link-type="doi" xlink:type="simple">https://doi.org/10.1163/187631289X00483</ext-link></mixed-citation></ref></ref-list></tp:taxon-treatment>
