# Supplementary material for: ﻿Two new species of Encyrtidae (Hymenoptera, Chalcidoidea) from the eastern Pamir Plateau, with four new records from China
Source: Zookeys. 2025 Feb 24;1229:61–75. doi: 10.3897/zookeys.1229.138920 (PMC11876979; doi:10.3897/zookeys.1229.138920)
Supplement: XML Treatment for Aphycus slavai [file zookeys.1229.138920-treatment6.xml]

<!DOCTYPE tp:taxon-treatment
  PUBLIC "-//TaxonX//DTD Taxonomic Treatment Publishing DTD v0 20100105//EN" "tax-treatment-NSO.dtd">
<tp:taxon-treatment xmlns:tp="http://www.plazi.org/taxpub"><tp:treatment-meta><kwd-group><label>Taxon classification</label><kwd>
                <named-content content-type="kingdom">Animalia</named-content>
              </kwd><kwd>
                <named-content content-type="order">Hymenoptera</named-content>
              </kwd><kwd>
                <named-content content-type="family">Encyrtidae</named-content>
              </kwd></kwd-group><mixed-citation publication-type="journal"><person-group><name><surname>Xi</surname><given-names>Ouyan</given-names></name><name><surname>Zhang</surname><given-names>Shuli</given-names></name><name><surname>Hu</surname><given-names>Hongying</given-names></name></person-group><article-title>﻿Two new species of <tp:taxon-name><tp:taxon-name-part taxon-name-part-type="family">Encyrtidae</tp:taxon-name-part></tp:taxon-name> (<tp:taxon-name><tp:taxon-name-part taxon-name-part-type="order">Hymenoptera</tp:taxon-name-part></tp:taxon-name>, <tp:taxon-name><tp:taxon-name-part taxon-name-part-type="superfamily">Chalcidoidea</tp:taxon-name-part></tp:taxon-name>) from the eastern Pamir Plateau, with four new records from China</article-title><source>Zookeys</source><day>24</day><month>02</month><year>2025</year><volume>1229</volume><fpage>61</fpage><lpage>75</lpage><pub-id pub-id-type="doi">10.3897/zookeys.1229.138920</pub-id></mixed-citation></tp:treatment-meta><tp:nomenclature><label>﻿</label><tp:taxon-name>
              <object-id xmlns:xlink="http://www.w3.org/1999/xlink" content-type="arpha" xlink:type="simple">3F6AC537-0C47-5C82-8A71-2791906AD9D8</object-id>
              <tp:taxon-name-part taxon-name-part-type="genus" reg="Aphycus">Aphycus</tp:taxon-name-part>
              <tp:taxon-name-part taxon-name-part-type="species" reg="slavai">slavai</tp:taxon-name-part>
            </tp:taxon-name><tp:taxon-authority>Myartseva, 1981</tp:taxon-authority><xref ref-type="fig" rid="F7">Fig. 7</xref><tp:nomenclature-citation-list><tp:nomenclature-citation><tp:taxon-name>
                  <tp:taxon-name-part taxon-name-part-type="genus" reg="Aphycus">Aphycus</tp:taxon-name-part>
                  <tp:taxon-name-part taxon-name-part-type="species" reg="slavai">slavai</tp:taxon-name-part>
                </tp:taxon-name><comment>Myartseva, 1981d: 20–21.</comment></tp:nomenclature-citation><tp:nomenclature-citation><tp:taxon-name>
                  <tp:taxon-name-part taxon-name-part-type="genus" reg="Aphycus">Aphycus</tp:taxon-name-part>
                  <tp:taxon-name-part taxon-name-part-type="species" reg="slavai">slavai</tp:taxon-name-part>
                </tp:taxon-name><comment>Myartseva: Japoshvili 2016: 3; Japoshvili 2017a: 3.</comment></tp:nomenclature-citation></tp:nomenclature-citation-list></tp:nomenclature><tp:treatment-sec sec-type="material" id="SECID0E6LAG"><title>Material examined.</title><p>China, Xinjiang • 8 ♀♀, 3 ♂♂, Tashkurgan Tajik Autonomous County, Kashgar, <named-content xmlns:xlink="http://www.w3.org/1999/xlink" content-type="dwc:verbatimCoordinates" xlink:type="simple"><named-content content-type="geo-json" specific-use="{&#34;type&#34;:&#34;Point&#34;,&#34;coordinates&#34;:[74.977505,38.130774]}" id="NCID0EIMAG" xlink:type="simple">38°7'50.7864"N, 74°58'39.018"E</named-content></named-content>, altitude: 3566 m, 24. VII. 2021. Coll. Hong-Ying Hu group, by sweeping (all deposited in <abbrev xmlns:xlink="http://www.w3.org/1999/xlink" xlink:title="Insect Collection of the College of Life Science and Technology, Xinjiang University" id="ABBRID0ENMAG" xlink:type="simple">ICXU</abbrev>).</p></tp:treatment-sec><tp:treatment-sec sec-type="diagnosis" id="SECID0ERMAG"><title>Diagnosis.</title><p>Female. Body length about 1.1 mm; body dark brown, except head yellow, mesosoma yellow with dark-brown bands, densely covered with white bristles; antennae and legs light brown; fore wing hyaline with brown spots. Head about 0.9–1.0× as wide as high; frontovertex about 0.3× head wide; ocelli arranged in an equilateral triangle; <abbrev xmlns:xlink="http://www.w3.org/1999/xlink" xlink:title="minimum distance between posterior ocellus and eye margin" id="ABBRID0EXMAG" xlink:type="simple">OOL</abbrev> equal to <abbrev xmlns:xlink="http://www.w3.org/1999/xlink" xlink:title="minimum distance between posterior ocellus and occipital margin" id="ABBRID0E2MAG" xlink:type="simple">OCL</abbrev>. Antenna inserted significantly below lower ocular line; scape nearly cylindrical, 7.1× as long as wide; pedicel 2.6× as long as wide; F1–4 transverse, F5 and F6 almost square. Mesoscutum about 0.7× as long as wide, with shallow reticulation; scutellum almost as long as wide; fore wing about 2.4× as long as wide; marginal vein absent; postmarginal vein short and about 0.3× as long as stigma vein; mesotibial spur shorter than mesobasitarsus. Hypopygium slightly extending from apex of gaster.</p><p><bold>Male.</bold> Mostly similar to female except pedicel relatively shorter and clava unsegment; body paler (Fig. <xref ref-type="fig" rid="F7">7G</xref>).</p><fig id="F7" position="float" orientation="portrait"><object-id xmlns:xlink="http://www.w3.org/1999/xlink" content-type="doi" xlink:type="simple">10.3897/zookeys.1229.138920.figure7</object-id><object-id xmlns:xlink="http://www.w3.org/1999/xlink" content-type="arpha" xlink:type="simple">5A443851-908C-50F6-994F-E3FD974E341A</object-id><label>Figure 7.</label><caption><p><italic><tp:taxon-name><tp:taxon-name-part taxon-name-part-type="genus" reg="Aphycus">Aphycus</tp:taxon-name-part><tp:taxon-name-part taxon-name-part-type="species" reg="slavai">slavai</tp:taxon-name-part></tp:taxon-name></italic><bold>A–F</bold> female <bold>A</bold> lateral habitus <bold>B</bold> head in dorsal view <bold>C</bold> head in lateral view <bold>D</bold> fore wing <bold>E</bold> antenna <bold>F</bold> gaster in dorsolateral view <bold>G</bold> male, lateral habitus.</p></caption><graphic xmlns:xlink="http://www.w3.org/1999/xlink" xlink:href="zookeys-1229-061_article-138920__-g007.jpg" position="float" orientation="portrait" xlink:type="simple" id="oo_1260549.jpg"><uri content-type="original_file" xlink:type="simple">https://binary.pensoft.net/fig/1260549</uri></graphic></fig></tp:treatment-sec><tp:treatment-sec sec-type="host" id="SECID0EPOAG"><title>Host.</title><p><italic><tp:taxon-name><tp:taxon-name-part taxon-name-part-type="genus" reg="Phenacoccus">Phenacoccus</tp:taxon-name-part><tp:taxon-name-part taxon-name-part-type="species" reg="persimplex">persimplex</tp:taxon-name-part></tp:taxon-name></italic> Borchsenius, 1949 (<tp:taxon-name><tp:taxon-name-part taxon-name-part-type="order">Hemiptera</tp:taxon-name-part></tp:taxon-name>, <tp:taxon-name><tp:taxon-name-part taxon-name-part-type="family">Pseudococcidae</tp:taxon-name-part></tp:taxon-name>) (<xref ref-type="bibr" rid="B19">Trjapitzin 1989</xref>; <xref ref-type="bibr" rid="B6">Japoshvili et al. 2016</xref>).</p></tp:treatment-sec><tp:treatment-sec sec-type="distribution" id="SECID0ESPAG"><title>Distribution.</title><p>China (Xinjiang); Turkmenistan.</p></tp:treatment-sec><tp:treatment-sec sec-type="comments" id="SECID0EXPAG"><title>Comments.</title><p>This species is very similar to <italic><tp:taxon-name><tp:taxon-name-part taxon-name-part-type="genus" reg="Aphycus">A.</tp:taxon-name-part><tp:taxon-name-part taxon-name-part-type="species" reg="sulamanidzei">sulamanidzei</tp:taxon-name-part></tp:taxon-name></italic>, but the main difference is in the color of the abdomen; in <italic><tp:taxon-name><tp:taxon-name-part taxon-name-part-type="genus" reg="Aphycus">A.</tp:taxon-name-part><tp:taxon-name-part taxon-name-part-type="species" reg="sulamanidzei">sulamanidzei</tp:taxon-name-part></tp:taxon-name></italic> the entire abdomen is yellow. Our specimen matches the characteristics of <italic><tp:taxon-name><tp:taxon-name-part taxon-name-part-type="genus" reg="Aphycus">A.</tp:taxon-name-part><tp:taxon-name-part taxon-name-part-type="species" reg="slavai">slavai</tp:taxon-name-part></tp:taxon-name></italic> in having a dark-brown abdomen. Other characteristics are consistent with the original description of <italic><tp:taxon-name><tp:taxon-name-part taxon-name-part-type="genus" reg="Aphycus">A.</tp:taxon-name-part><tp:taxon-name-part taxon-name-part-type="species" reg="slavai">slavai</tp:taxon-name-part></tp:taxon-name></italic> (<xref ref-type="bibr" rid="B12">Myartseva 1981</xref>).</p></tp:treatment-sec><ref-list><ref id="B19"><mixed-citation xmlns:xlink="http://www.w3.org/1999/xlink" xlink:type="simple"><person-group><name name-style="western"><surname>Trjapitzin</surname><given-names>VA</given-names></name></person-group> (<year>1989</year>) <source>Parasitic <tp:taxon-name><tp:taxon-name-part taxon-name-part-type="order">Hymenoptera</tp:taxon-name-part></tp:taxon-name> of the Fam. <tp:taxon-name><tp:taxon-name-part taxon-name-part-type="family">Encyrtidae</tp:taxon-name-part></tp:taxon-name> of Palaearctics. In: Opredeliteli po Faune SSSR. Vol. 158.</source><publisher-name>Zoologicheskim Institutom Akademii Nauk SSR</publisher-name>, <publisher-loc>Leningrad</publisher-loc>, <size units="page">489 pp</size>.</mixed-citation></ref><ref id="B6"><mixed-citation xmlns:xlink="http://www.w3.org/1999/xlink" xlink:type="simple"><person-group><name name-style="western"><surname>Japoshvili</surname><given-names>G</given-names></name><name name-style="western"><surname>Higashiura</surname><given-names>Y</given-names></name><name name-style="western"><surname>Kamitani</surname><given-names>S</given-names></name></person-group> (<year>2016</year>) <article-title>A review of Japanese <tp:taxon-name><tp:taxon-name-part taxon-name-part-type="family">Encyrtidae</tp:taxon-name-part></tp:taxon-name> (<tp:taxon-name><tp:taxon-name-part taxon-name-part-type="order">Hymenoptera</tp:taxon-name-part></tp:taxon-name>), with descriptions of new species, new records and comments on the types described by Japanese authors.</article-title><source>Acta Entomologica Musei Nationalis Pragae</source><volume>56</volume>(<issue>1</issue>): <fpage>345</fpage>–<lpage>401</lpage>. <ext-link xlink:href="https://api.semanticscholar.org/CorpusID:264605708" ext-link-type="uri" xlink:type="simple">https://api.semanticscholar.org/CorpusID:264605708</ext-link></mixed-citation></ref><ref id="B12"><mixed-citation xmlns:xlink="http://www.w3.org/1999/xlink" xlink:type="simple"><person-group><name name-style="western"><surname>Myartseva</surname><given-names>SN</given-names></name></person-group> (<year>1981</year>) <article-title>New species of parasites (<tp:taxon-name><tp:taxon-name-part taxon-name-part-type="order">Hymenoptera</tp:taxon-name-part></tp:taxon-name>, <tp:taxon-name><tp:taxon-name-part taxon-name-part-type="family">Encyrtidae</tp:taxon-name-part></tp:taxon-name>) of coccids and psyllids (<tp:taxon-name><tp:taxon-name-part taxon-name-part-type="suborder">Homoptera</tp:taxon-name-part></tp:taxon-name>, <tp:taxon-name><tp:taxon-name-part taxon-name-part-type="superfamily">Coccoidea</tp:taxon-name-part></tp:taxon-name>, <tp:taxon-name><tp:taxon-name-part taxon-name-part-type="superfamily">Psylloidea</tp:taxon-name-part></tp:taxon-name>) from Turkmenistan.</article-title><source>Izvestiya Akademii Nauk Turkmenskoy SSR (Seriya Biologicheskikh Nauk)</source><volume>4</volume>: <fpage>20</fpage>–<lpage>21</lpage>.</mixed-citation></ref></ref-list></tp:taxon-treatment>
